# Supplementary material for: Effects of Endocrine Disrupting Chemicals on Fetal Weight: Exposure Monitoring Among Mothers with Gestational Diabetes Mellitus and Their Fetuses
Source: Int J Mol Sci. 2025 Apr 29;26(9):4226. doi: 10.3390/ijms26094226 (PMC12071538; doi:10.3390/ijms26094226)
Supplement: Supplementary file 1 [file ijms-26-04226-s001.zip]

Archive with 1 entries (1 files):
- ijms-3537503-SI.pdf
